# Supplementary material for: Phylogeographic Pattern of Sargassum hemiphyllum var. chinense (Phaeophyceae, Ochrophyta) in Chinese Coastal Waters
Source: Plants (Basel). 2025 Apr 22;14(9):1269. doi: 10.3390/plants14091269 (PMC12074080; doi:10.3390/plants14091269)
Supplement: Supplementary file 1 [file plants-14-01269-s001.zip]

Archive with 1 entries (1 files):
- plants-3571599-supplementary.pdf
